# Supplementary material for: In-vivo expressed Mycobacterium tuberculosis antigens recognised in three mouse strains after infection and BCG vaccination
Source: NPJ Vaccines. 2021 Jun 3;6:81. doi: 10.1038/s41541-021-00343-2 (PMC8175414; doi:10.1038/s41541-021-00343-2)
Supplement: Supplementary file 2 — Supplementary Data 1 [file 41541_2021_343_MOESM2_ESM.xlsx]

## Sheet: Mice Pools
BALB	Group	Experiment	Number of mice per Pool	Mean RLU in Lung per Pool	SD RLU in Lung per Pool	Numer of cells per well
N1	Naïve	Second screen	5	N/A	N/A	720000
N2	Naïve	Second screen	10	N/A	N/A	720000
N3	Naïve	First Screen	10	N/A	N/A	720000
I1	5 wks	Second screen	5	5.07411	0.470783	720000
I2	5 wks	Second screen	5	ND	ND	720000
I3	5 wks	Second screen	5	ND	ND	720000
I4	5 wks	First Screen	6	4.92208	0.0593494	720000
I5	5 wks	First Screen	7	5.12666	0.102639	720000
I6	5 wks	First Screen	7	5.40521	0.145504	720000
I7	9 wks	Second screen	5	5.10886	0.326929	720000
I8	9 wks	Second screen	5	ND	ND	720000
I9	9 wks	Second screen	5	ND	ND	720000
I10	12 wks	First Screen	7	5.39705	0.0853289	720000
I11	12 wks	First Screen	6	4.93664	0.066215	720000
I12	12 wks	First Screen	7	5.21009	0.0674865	720000
BL6	Group	Experiment	Number of mice per Pool	Mean RLU in Lung per Pool	SD RLU in Lung per Pool	Numer of cells per well
N1	Naïve	Second screen	5	N/A	N/A	720000
N2	Naïve	Second screen	10	N/A	N/A	720000
N3	Naïve	First Screen	13	N/A	N/A	720000
N4	Naïve	Third Screen	5	N/A	N/A	720000 (spleen and medLN) - 450000 (lungs)
I1	5 wks	Second screen	5	5.63064	0.541151	720000
I2	5 wks	Second screen	5	ND	ND	720000
I3	5 wks	Second screen	4	ND	ND	720000
I4	5 wks	First Screen	8	5.32284	0.086225	720000
I5	5 wks	First Screen	7	5.55482	0.0407399	720000
I6	5 wks	First Screen	7	5.73486	0.112445	720000
I7	9 wks	Second screen	5	5.02799	0.224549	720000
I8	9 wks	Second screen	4	ND	ND	720000
I9	9 wks	Second screen	5	ND	ND	720000
I10	12 wks	First Screen	6	5.79619	0.177962	720000
I11	12 wks	First Screen	7	5.34657	0.116049	720000
I12	12 wks	First Screen	7	5.5412	0.0441556	720000
I13	10 wks	Third Screen	5	4.20185	0.340871	720000 (spleen and medLN) - 450000 (lungs)
I14	10 wks	Third Screen	4	ND	ND	720000 (spleen and medLN) - 450000 (lungs)
I15	10 wks	Third Screen	4	ND	ND	720000 (spleen and medLN) - 450000 (lungs)
C3H	Group	Experiment	Number of mice per Pool	Mean RLU in Lung per Pool	SD RLU in Lung per Pool	Numer of cells per well
N1	Naïve	Third Screen	5	N/A	N/A	720000 (lungs and spleen) - 270000 (medLN)
N2	Naïve	Third Screen	6	N/A	N/A	720000 (spleen and medLN) - 450000 (lungs)
I1	5 wks	Third Screen	5	4.62955	0.169639	720000 (lungs and spleen) - 270000 (medLN)
I2	5 wks	Third Screen	5	ND	ND	720000 (lungs and spleen) - 270000 (medLN)
I3	5 wks	Third Screen	5	ND	ND	720000 (lungs and spleen) - 270000 (medLN)
I4	10 wks	Third Screen	6	5.0792	0.460845	720000 (spleen and medLN) - 450000 (lungs)
I5	10 wks	Third Screen	5	ND	ND	720000 (spleen and medLN) - 450000 (lungs)
I6	10 wks	Third Screen	5	ND	ND	720000 (spleen and medLN) - 450000 (lungs)

## Sheet: BALB IFN-ɣMedLN
Mice Pools	Group	Rv0287/88	Rv0440	Rv0470	Rv0642	Rv0826	Rv0991	Rv1131	Rv1221	Rv1791	Rv1846	Rv1872	Rv1980	Rv2461	Rv2626	Rv2873	Rv3048	Rv3052	Rv3583	Rv3615	Rv3616	Rv3846	Rv1733	Rv2034	Rv3353	E/C	Rv2029	Ag85B	ConA	PWM
N1	Naïve	nd	nd	nd	nd	nd	nd	nd	nd	nd	nd	nd	nd	nd	nd	nd	nd	nd	nd	nd	nd	nd	nd	nd	nd	nd	nd	nd	nd	nd
N2	Naïve	1	1	1	1	1	1	1	1	1	1	73.05	1	1	1	1	1	1	1	1	1	1	1	1	1	1	1	1	879.96	603.36
N3	Naïve	1	74	131	44	41	39	1	1	1	1	41	1	1	1	1	1	51.68	43.79	54.15	56.95	54.46	44.98	42.29	44.08	1	1	55.08	8837.4	30021
I1	5 wks	8415.2	7683.2	850.69	6.36	2468	650.15	1162.8	4037.8	1410.6	93.92	555.88	2153	540.53	37.83	758.24	1	119.64	68.49	54.84	3201.9	141.3	195.63	1301.7	118.04	2702.9	468.03	1058.3	31014	64531
I2	5 wks	3339.56	4281.66	127.09	1	663.41	18.26	237.79	1176.26	58.22	1	1	363.33	1.99	1	1	1	1	1	1	249.5	2.98	679.38	774.21	1	1	23.71	65.12	28758.1	27893.1
I3	5 wks	3979.9	6864	611.68	104.67	1101.2	109.04	288.12	601.99	104.91	19.02	36.36	494.63	99.37	1	387.95	116.17	36.57	38.21	13.09	1310.4	2306.3	1540	4606.4	1	692.6	420.44	1054	9232.6	29178
I4	5 wks	2709.56	4829.36	383.85	1	450.04	212.88	49.01	539.86	22.5	1	83.31	490.86	29.67	1	717.5	1	69.96	275.56	331.54	1776.96	79.22	58.36	506.03	310.58	1357.86	1420.96	103.9	18432.2	61012.2
I5	5 wks	4019.8	2968.8	1	1	1	1	1	1	1	1	1	1	1	1	1720.6	1	1	1	1	1	1	1	1	1	1	5000.5	1	20105.8	97327.8
I6	5 wks	5777.63	2009.63	414.63	1	626.63	1	14.63	1177.63	1	1	141.63	561.63	1	1	438.93	1	1	1	1	1366.83	57.3	1	1	1	1	2446.43	1	21117.6	82661.6
I7	9 wks	4648.55	5700.75	690.73	22.93	1318.25	67.6	395.97	1159.95	121.92	1.14	57.46	1142.35	47.34	1	462.57	11.43	10.75	10.88	1	7950.95	5772.25	1963.45	858	10.07	342.02	135.14	209.92	35649.9	72965.9
I8	9 wks	106.2	27.28	75.26	1903.85	6496.75	37539.8	60336.8	30.32	7458.15	7877.25	1271.25	205.51	1805.35	185.27	1067.35	1814.45	126.32	29.07	345.44	1875.85	96.07	73.31	1580.95	73.15	37.49	15.81	69.4	109.27	254.94
I9	9 wks	432.56	170.06	634.88	707.47	9223.65	39589.3	59191.3	1	7407.05	5651.95	269.61	1	407.44	4.81	3.1	19.35	19.35	19.35	19.35	517.12	8.33	103.36	141.83	19.35	172.09	97.82	677.07	21058.3	96751.4
I10	12 wks	4955.73	6030.93	132.54	1	872.03	17.95	13.33	3458.33	1	1	62.33	1262.33	120.33	1	319.33	1	1	1	1	344.33	1	1	1	1	194.33	248.33	91.46	36796.3	93030.3
I11	12 wks	6451.27	5861.27	143.47	1	314.9	1	1	1	1	1	1	1	1	1	142.88	1	1	1	1	1	1	1	1	1412.47	1388.97	1	1	35495.8	70946.8
I12	12 wks	15247	4263.5	1	1	1	1	1	403	1	1	1	1	1	1	4507	1	1	1	1010	2523	1	1	674	1	3503	6040	1	40443	87407

## Sheet: BALB IFN-ɣLung
Mice Pools	Group	Rv0287/88	Rv0440	Rv0470	Rv0642	Rv0826	Rv0991	Rv1131	Rv1221	Rv1791	Rv1846	Rv1872	Rv1980	Rv2461	Rv2626	Rv2873	Rv3048	Rv3052	Rv3583	Rv3615	Rv3616	Rv3846	Rv1733	Rv2034	Rv3353	E/C	Rv2029	Ag85B	ConA	PWM
N1	Naïve	1	5.49	1	1	1	1	1	1	1	1	1	1	1	1	1	1	1	1	1	1	1	1	1	1	1	1	1	1476.4	6707.5
N2	Naïve	1	21.26	1	1	1	1	1	1	1	1	1	1	1	1	1	1	1	1	1	10.22	1	1	1	1	1	1	1	1116.2	3349.5
N3	Naïve	1	1	1	1	1	1	1	1	44.19	1	1	1	36.41	1	1	1	1	1	1	1	1	1	1	265.49	1	1	1	1	1
I1	5 wks	26156.1	5921.51	405.21	1	279.51	1	573.31	229.09	614.61	1	1	71.14	1	1	1	1	1	1	1	1	1	886.41	2788.21	1	142.99	1	390.71	99258.1	99258.1
I2	5 wks	8674.07	1578.97	345.31	1	56.12	1	167.87	128.26	60.88	1	1	78.11	1	1	6.65	1	1	1	1	65.59	1	8.48	1	1	34.91	1	416.59	67072	99766
I3	5 wks	17086	4983.57	208.22	1	92.01	1	14.32	220.06	131.19	1	1	27.32	87.94	1	112.69	240.53	94.5	60.04	71.09	344.73	252.95	208.22	2341.47	75.91	1495.07	134.23	280.54	99770	99770
I4	5 wks	684.96	1	141.43	1	1	1	1	1	1	1	1	1	1	1	73.33	180.71	1	1	1	1	123.8	1	1	1	1	1	1	9649.3	17734
I5	5 wks	757.42	1	1	1	1	1	1	1	921.71	1	1	1	185.09	156.14	255.49	211.67	38.92	1	210.33	217.85	237.59	45.25	57.95	1	1769.41	477.4	35.76	7320.81	21871
I6	5 wks	2223.33	1	69.77	29.66	1	56.83	161.26	190.87	50.56	1	1	75.2	58.9	1	1	1	36.23	1	1	1	49.66	52.67	92.33	1	1	403.33	1	16841.7	48498.7
I7	9 wks	23423.9	7362.76	882.84	16.16	56.14	102.89	601.31	71.05	373.67	41.94	1	967.66	4.97	1	89.01	76.83	110.28	69.57	38.52	77.21	10.51	49.41	20.79	65.71	921.16	64.07	6232.46	99903.9	99903.9
I8	9 wks	37221.1	8702.39	2796.89	674.13	1171.59	315.37	2517.49	212.09	309.2	246.55	41.77	3516.79	72.51	29.05	404.59	147.23	384.03	334.32	174.02	244.64	281.43	162.56	294.96	104.15	435.27	106.77	2730.49	99829.1	99829.1
I9	9 wks	22637.8	5867.13	1332.53	53.59	211.29	4.95	203.14	234.38	283.54	1	35.94	352.97	82.89	24.93	1704.53	1	122.63	94.7	53	7228.13	38634.8	17567.8	8818.63	94.7	306.5	29.22	4179.93	99796.8	99796.8
I10	12 wks	449.39	162.54	1	1	1	1	137.03	113.64	1	51.54	15.14	127.87	39.29	1	1	298.32	29.03	1	1	111.13	132.92	5.39	17.73	1	13.5	592.59	55.12	15523.2	38851.2
I11	12 wks	534.45	67.72	1	1	1	14.78	1	1	1	17.68	1	22	7.84	23.39	1	23.98	1	1	1	1	1	1	1	1	1	1	2.86	13914	33301
I12	12 wks	1682.66	21.11	1	1	111.23	1	1	18.59	110.28	1	1	1	1	1	1	1	1	1	1	1	1	1	116.86	1	21.34	1	103.32	12067.6	29317.6

## Sheet: BALB IFN-ɣSpleen
Mice Pools	Group	Rv0287/88	Rv0440	Rv0470	Rv0642	Rv0826	Rv0991	Rv1131	Rv1221	Rv1791	Rv1846	Rv1872	Rv1980	Rv2461	Rv2626	Rv2873	Rv3048	Rv3052	Rv3583	Rv3615	Rv3616	Rv3846	Rv1733	Rv2034	Rv3353	E/C	Rv2029	Ag85B	ConA	PWM
N1	Naïve	93.49	2623.62	895.41	134.83	1979.82	85.05	3633.82	1257.32	156.77	58.45	370.38	1016.72	217.62	26.56	1602.92	44.77	112.15	35.79	55.95	2479.62	84.45	1867.02	166.13	40.25	47.19	929.12	98.7	33582	179228
N2	Naïve	1	92.37	34.42	13.22	32.77	10.89	26.03	40.73	3.65	1	42.3	82.23	1	14.86	5.98	1	8.12	1	1	50.14	4.23	19.51	1	15.08	1	8.72	14.86	44058.9	57142.9
N3	Naïve	2312.13	43567.5	805.64	710.77	5381.73	678	1	5824.63	233.96	1	77.86	2033.33	1	1	210.08	1	1	60.11	446.57	1802.63	1	1	35.55	1	1	902.53	1	35858.5	367688
I1	5 wks	6434.1	5880.7	3042.4	1	4689.5	45.62	3185.8	3289.3	681.49	1	37.59	4710.8	475.26	6.82	1638.8	1	63.08	1	1	5842.8	1	603.43	236.59	1	1	924.7	73.49	55659	98168
I2	5 wks	5174.3	6764.6	2394.6	1	1944.4	424.26	2340.8	5958.4	252.04	1	49.23	4975.1	127.57	1	589.41	1	64.9	1	1	3752	1	1702.5	84.1	1	67.23	1187.7	5.43	57870	112250
I3	5 wks	3466.5	7526	1794.8	1	5418.5	214.63	2687.2	6952.3	308.03	1	102.71	5339.9	74.29	1	840.15	1	1	1	1	3264.7	1	103.55	21.11	1	305.66	2782.2	1	27556	80563
I4	5 wks	3817.18	1037.38	44.65	1	440.89	1	1	606.11	1	1	1	41.59	1	1	159.48	1	1	1	33.48	127.48	5.48	1	1	1	11.48	285.48	37.02	52703.5	78050.5
I5	5 wks	4140.26	3786.86	3457.46	70.83	2876.16	89.45	391.02	2843.86	177.78	13.48	408.32	4335.96	639.86	8.69	784.54	37.92	27.43	1	530.84	3824.16	12.68	131.33	1075.56	30.05	195.26	4124.36	5.89	37052.9	224226
I6	5 wks	4671	3167	2348	360.04	4683.9	269.81	2238	4363.9	63.99	1	227.68	3575.8	3150	279	2539	263	212	867	684	9799	1814	4972	1976	616	2003	2753	62	52413	193522
I7	9 wks	873.65	709.28	710.78	1	366.63	35	463.02	63.49	12.37	1	1	881.43	76.63	1	185.69	1	15.62	1	1	2353.6	1	604.08	1	1	1	61.81	10.82	24810	52366
I8	9 wks	4385.7	1804	789.85	35	713.01	2.66	1325.8	1206.1	64.27	1	93.45	489.55	82.21	1	255.8	1	1	1	1	4285.6	1	70.35	97.67	1	1	75.56	76.04	37003	68075
I9	9 wks	2303.5	8090.2	1012.5	26.44	1096.2	115.48	1256.5	799.74	148.85	1	28.76	1181.1	92.14	1	373.38	50	31.84	50	50	2078.2	50	239.08	50	83.75	38.38	169.48	151.37	36102	84512
I10	12 wks	5015.08	2129.58	616.7	1	968.18	363.77	491.08	200.08	207.08	1	1	920.08	1	1	1.08	61.08	1	1	1	491.08	443.08	590.76	1	1	1	262.53	1	30828.1	75997.1
I11	12 wks	6926.12	11850.1	1968.22	1	1769.12	448.12	188.12	1059.12	105.12	1	1	1244.12	206.45	1	1	1	1	1	1	136.93	1	1	6.44	1	1	664.79	1	62641.1	257658
I12	12 wks	18861.7	4536.04	1759.14	1	2243.04	1	250.11	851.96	138.26	1	1	4398.04	698.63	41.87	4720.64	1	1	1	360.73	3187.54	86.61	732.33	1198.14	567.02	4711.24	8061.54	402.54	133879	289669

## Sheet: BALB IL-17MedLN
Mice Pools	Group	Rv0287/88	Rv0440	Rv0470	Rv0642	Rv0826	Rv0991	Rv1131	Rv1221	Rv1791	Rv1846	Rv1872	Rv1980	Rv2461	Rv2626	Rv2873	Rv3048	Rv3052	Rv3583	Rv3615	Rv3616	Rv3846	Rv1733	Rv2034	Rv3353	E/C	Rv2029	Ag85B	ConA	PWM
N1	Naïve	nd	nd	nd	nd	nd	nd	nd	nd	nd	nd	nd	nd	nd	nd	nd	nd	nd	nd	nd	nd	nd	nd	nd	nd	nd	nd	nd	nd	nd
N2	Naïve	1	1	1	1	1	1	1	1	1	1	1	11.9	6.52	23.11	1	1	1	1	1	1	1	1	1	1	1	10.19	1	406.84	2970
N3	Naïve	14.27	1157.9	34.89	40.15	36.99	14.11	32.09	55.29	14.5	1	51.71	16.39	18.49	14.11	27.67	23.46	91.65	1	15.05	18.81	1	20.2	1	15.13	25.25	23.97	14.58	354.32	2990
I1	5 wks	890.76	2959.46	133.66	103.23	713.79	177.59	756.74	1888.26	301.92	251.49	43.62	658.87	32.48	1	150.99	28.1	6.91	9	1	621.41	1	7.18	18.46	5.82	68.72	268.33	316.01	1625.56	2959.46
I2	5 wks	1	1557.2	1008.4	1	1557.2	40.8	1557.2	1557.2	1	1	329.4	1467.1	246.5	1	634.1	1	1	1	1	1211.6	1	294.2	1	1	1	339.4	1	333.4	1557.2
I3	5 wks	1	479.7	41.5	1	1	479.7	479.7	479.7	479.7	1	479.7	1	1	1	394	1	1	1	1	1	1	336.2	174.2	221.3	1	479.7	162.2	1	479.7
I4	5 wks	113.7	2628.39	1050.89	117.2	1941.19	447.83	357.91	1339.99	419.22	74.62	911.09	1689.89	454.28	132.9	1015.99	98.97	64.63	196.86	195.5	717.22	427.17	207.41	168.6	69.55	120.22	691.28	180.35	692.7	2887.59
I5	5 wks	1	2517.27	925.47	1	934.57	1	7	2509.17	197.12	1	32.09	1639.57	36.01	1	942.47	1	1	1	1	472.45	1	1	1	1	1	281.81	752.39	441.5	2810.27
I6	5 wks	301.73	2367.79	2052.39	1	1804.19	99.57	1248.49	2342.59	121.66	10.56	327.01	2156.39	1308.59	67.11	2306.39	368.19	639.92	148.74	280.48	878.99	176.82	747.69	92	1	1	813.29	982.89	1136.39	2741.59
I7	9 wks	162.3	954.3	251.01	7.52	165.24	19.01	241.23	303.72	66.65	2.11	7.95	260.04	18.21	1.38	176.46	4.29	3.13	5.77	1	391.48	89.9	182.53	77.68	1	32.2	22.89	280.97	910.31	1751.69
I8	9 wks	291.83	1324.26	74.98	1	445.64	51.66	100.41	748.63	1	1	1	894.08	1	1	643.79	1	1	1	1	210.13	1.11	1	1	1	1	4.8	852.26	1279.26	1942.36
I9	9 wks	283.17	2805.19	211.12	21.21	196.17	317.22	1	494.13	1	1	1	558.14	1	1	628.31	1	1	1	1	69.13	1	1	1	1	1	1	671.94	858.09	2805.19
I10	12 wks	498.49	1964.01	39.74	1	796.76	5.5	28	1064.11	16.69	1	16.94	628.87	134.46	1	382.89	1	1	1	1	134.99	1	1	29.26	1	49.72	299.94	498.05	1406.71	1761.11
I11	12 wks	146.77	1920.77	1073.77	1	936.77	28.77	300.91	1073.97	1	1	13.47	971.97	192.48	1	2421.57	1	1	61.33	1	658.7	1	635.52	90.76	188.39	517.55	594.95	405.75	1632.47	2892.77
I12	12 wks	938	2166	793	1	1875	1	5	1459	1	1	9	1023	289	1	1084	157	1	1	178	928	248	84	549	1	138	1309	544	1562	2839

## Sheet: BALB IL-17Lung
Mice Pools	Group	Rv0287/88	Rv0440	Rv0470	Rv0642	Rv0826	Rv0991	Rv1131	Rv1221	Rv1791	Rv1846	Rv1872	Rv1980	Rv2461	Rv2626	Rv2873	Rv3048	Rv3052	Rv3583	Rv3615	Rv3616	Rv3846	Rv1733	Rv2034	Rv3353	E/C	Rv2029	Ag85B	ConA	PWM
N1	Naïve	1	45.48	22.82	1	81.73	1	44.69	113.34	1	1	9.97	23.43	1	1	9.64	2.82	1	1	1	6.31	1	1	1	1	1	3.59	1	159.46	2954.91
N2	Naïve	7.83	10.02	7.83	7.83	4.91	7.83	4.38	15.88	7.83	7.83	7.83	2.32	7.83	7.83	7.83	7.83	7.83	1	7.83	3.08	7.83	7.83	7.83	1	7.83	1	7.83	110.08	1546.43
N3	Naïve	55.6	11	1	18.65	1	1	27.85	1	1	1	1	1	6.82	1	3.3	1	22.64	35.97	1	1	1	1	1	8.62	1	1	185.38	1	737.02
I1	5 wks	826.29	1416.29	1	1	1	1	1	1	1	1	1	1	1	1	1	1	1	1	1	1	1	1	1	1	1	1	1	1650.39	2162.69
I2	5 wks	289.33	492.49	1	1	1	1	1	163.65	1	1	1	1	1	1	1	1	1	1	1	1	1	1	1	4.19	1	1	11.02	1418.88	2661.78
I3	5 wks	781.6	1326.2	1	1	1	1	1	40.16	1	1	1	1	41.19	1	1	316.38	1	1	1	1	1	1	344.15	1	1	1	78.34	2567.2	2567.2
I4	5 wks	25.2	1	1	55.55	1	37.19	44.3	55.55	55.55	4.34	196.47	52.37	4.02	1	1	131.42	193.76	1	1	1	1	55.97	43.05	6.28	1.17	1	1	2406.85	1803.85
I5	5 wks	1	1	1	27.88	41.99	4.7	1	63.8	1	320.32	241.51	121.21	1	1	77.05	228.33	880.85	1	23.36	91.8	120.77	172.35	107.24	16.23	1	174.4	87.01	1040.27	1762.77
I6	5 wks	362.87	343.68	153.13	99.19	219.35	7.4	255.87	195.51	1	43.08	20.59	187.9	85.12	13.35	133.48	48.78	70.26	1	127.2	28.95	128.21	78.84	112.96	24.13	1	528.59	116.04	2252.7	1861.6
I7	9 wks	1340.41	1688.71	83.41	1	66.35	1	166.9	245.28	1	1	1	173.48	1	10.88	150.44	1	1	1	1	1	1	1	1	1	135.16	1	953.31	2571.01	2664.91
I8	9 wks	1023.74	1191.64	197.58	24.89	221.96	1	171.62	249.55	1	1	1	184.95	1	1	362.72	1	1	1	1	1	1	1	1	50.68	1	1	975.04	2341.34	2773.94
I9	9 wks	904.25	1735.35	164.24	5.66	116.64	1	136.86	200.06	51.92	1	1	134.37	3.79	1	584.53	1	1	1	1	659.27	699.11	408.87	282.38	1	1	1	924.55	2803.45	2840.55
I10	12 wks	355.52	421.15	1	1	91.7	1	89.87	1	1	1	1	426.52	1	1	1	1	415.64	1	1	471.49	1	1	1	1	1	1	699.57	2066.77	1906.47
I11	12 wks	638.78	778.38	115.71	86.75	177.57	74.64	58.85	162.9	1	6.22	150.72	219.81	34.16	1	46.4	1	1	1	1	1	1	1	34.76	48.59	1	2.1	74.13	2489.4	2935.7
I12	12 wks	858.1	338.95	1	1	1	1	1	1	1	1	1	1	1	1	1	1	1	1	1	1	1	1	1	1	1	1	518.4	1816.5	1939

## Sheet: BALB IL-17Spleen
Mice Pools	Group	Rv0287/88	Rv0440	Rv0470	Rv0642	Rv0826	Rv0991	Rv1131	Rv1221	Rv1791	Rv1846	Rv1872	Rv1980	Rv2461	Rv2626	Rv2873	Rv3048	Rv3052	Rv3583	Rv3615	Rv3616	Rv3846	Rv1733	Rv2034	Rv3353	E/C	Rv2029	Ag85B	ConA	PWM
N1	Naïve	14.13	505.16	18	1.5	51.15	2.43	138.3	137.23	4.5	1	1	183.41	2.39	2.39	23.46	1	1	8.68	1	69.66	1	6.05	1	2.39	2.39	61.41	2.39	61.41	1501.89
N2	Naïve	1	4.79	1	1	1	1	1	13.22	1	1	1	1	1	1	1	1	1	1	1	1	1	1	1	1	1	1	1	188.81	364.41
N3	Naïve	13.34	75.75	14.89	1	12.57	1	1	73.42	1	1	1	16.73	1	1	1	1	1	68.95	1	1	1	1	1	1	1	1	1	54.4	222.98
I1	5 wks	74.41	914.32	46.56	1	41.76	1.63	21.53	59.97	6.95	3.46	3.46	24.68	1	3.46	16.6	1	3.46	3.46	3.46	23.16	3.46	1	1	3.46	11.33	36.45	8.53	347.01	867.52
I2	5 wks	101.06	1045.05	17.27	3.25	40.69	19.74	16.27	283.29	39.7	1	2.15	62.38	2.23	1	27.53	3.25	3.25	1	3.25	43.91	3.25	20.72	1	1	1	16.17	4.03	479.71	1175.75
I3	5 wks	27.97	493.39	37.47	1	22.83	20.48	292.62	42.52	28.95	1	11.47	39.05	12.23	1	60.83	2.06	3.37	2.74	1	45.87	1.05	22.18	9.67	3.01	45.78	62.89	22.99	169.99	553.25
I4	5 wks	23.93	260.93	3.93	1.93	11.93	1.93	4.93	25.93	3.93	45.93	2.93	5.93	10.93	45.93	5.93	1.93	1.31	2.22	3.08	5.33	4.61	1.31	1	1	4.34	15.94	4.08	35.35	41.43
I5	5 wks	14.12	537.12	45.12	4.12	27.12	1	12.12	41.12	11.12	43.12	11.12	165.12	13.12	1	61.12	1.12	2.12	43.12	20.12	43.12	2.12	1.12	35.12	1	8.12	193.12	22.2	82.23	211.3
I6	5 wks	29	473	1	1	1	1	1	1	1	1	1	1	23.19	1	119.04	1	1	1	1	12.32	1	1	9.05	1	32.2	38.62	1	30.29	152.09
I7	9 wks	37.65	512.38	6.71	1	12.33	1	6.87	16	1	1	1	11.72	1	1	22.59	1	1	1	1	18.54	1	4.17	1	1	1	1	46.6	511.72	372.99
I8	9 wks	15.62	130.69	8.1	1	12.27	1	9.76	29.72	1	1	1	5.88	1	1	37.39	1	1	1	1	8.34	1	1	1	1	1	1	97.64	435.76	225.79
I9	9 wks	13.32	282.56	6.53	1	1.08	1	9.14	12.1	1	1	1	19.3	1	1	28.55	1	1	1	1	14.24	1	1	1	1	1	1	105.54	204.75	196.53
I10	12 wks	1	1036.27	1	1	1	1	1	1	1	1	1	1	1	1	1	1	1	1	1	1	1	1	1	1	4.97	1	4.05	310.13	218.95
I11	12 wks	191.41	677.11	91.52	1	1	1	27.59	1	9.1	1	1	42	44.68	3.68	93.87	1	22.78	1	1	1	1	1	1	29.55	1	1	108.49	199.81	155
I12	12 wks	236	1500	35	160.63	121.3	98	33.36	45.43	147.03	16.58	38.37	98.42	47.15	16.58	217.82	46.46	102	25	38	33	12	17.88	1	1	5	142.14	161	342	108

## Sheet: BALB TNF-αMedLN
Mice Pools	Group	Rv0287/88	Rv0440	Rv0470	Rv0642	Rv0826	Rv0991	Rv1131	Rv1221	Rv1791	Rv1846	Rv1872	Rv1980	Rv2461	Rv2626	Rv2873	Rv3048	Rv3052	Rv3583	Rv3615	Rv3616	Rv3846	Rv1733	Rv2034	Rv3353	E/C	Rv2029	Ag85B	ConA	PWM
N1	Naïve	nd	nd	nd	nd	nd	nd	nd	nd	nd	nd	nd	nd	nd	nd	nd	nd	nd	nd	nd	nd	nd	nd	nd	nd	nd	nd	nd	nd	nd
N2	Naïve	1	1	1	1	1	1	1	1	2.98	1	1	29.89	1	1	1	1	1	1	1	1.49	1	1	1	1	1	1	1	5.59	34.16
N3	Naïve	1	3	1	1	5	1	2	5	1	1	1	1	2	1	1	1	1	1	1	1	1	1	1	1	1	1	1	36	202
I1	5 wks	64.25	41.11	22.67	1	52.73	21.46	118.94	86.94	26.69	1.77	15.32	32.63	7.11	1	14.93	1	2.43	1	1	32.85	4.02	2.94	15.04	1	3.33	4.02	1	99.68	138.65
I2	5 wks	16.74	17.07	5.58	1	19.18	1.98	23.14	37.79	2.88	1	1	11.37	1	1	1	1	1	1	1	11.02	1	2.73	5.26	1	1	1	1	65.72	139.03
I3	5 wks	40.86	58.79	17.46	1	40.93	13.93	63.69	38.33	10.63	2.66	10	28.12	5.11	1	14.52	1	1	1	1	32.44	17.49	11.71	23.01	5.22	4.72	7.11	7.68	86.94	170.82
I4	5 wks	41.93	53.46	31.4	2.23	56.2	24.97	49.2	44.6	4.5	8.92	24.54	15.26	10.94	1	23.07	1	2.38	2.68	2.88	18.4	6.26	2.23	12.21	1.43	3.99	18.99	2.33	109.87	279.22
I5	5 wks	61.16	52.97	43.37	1	45.66	33.4	80.44	54.98	11.8	632.42	20.06	14.17	1	1	14.54	1	1	1	1	1	1	1	1	1	1	1	1	114.02	233.14
I6	5 wks	50.81	24.55	31.44	1	41.73	18.57	129.04	46.42	12.18	1	12.88	11.86	17.31	1	34.97	6.96	19.35	1	12.62	38.4	9.52	6.51	20.72	1	4.73	32.67	13.69	177.7	299.89
I7	9 wks	33.29	39.46	10.62	1.01	36.39	31.38	59.71	49.67	18	8.16	7.11	27.79	15.24	1	21.61	1.3	3.41	2.86	1.31	41.2	19.51	25.72	24.21	3.08	9.46	7.52	6.27	216.2	146.3
I8	9 wks	52.77	31.81	19.22	1	35.35	42.8	66.61	59.03	21.25	10.97	13.57	30.76	5.05	1	38.33	1	3.92	1.93	1	34.66	7.55	7.9	22.38	1.41	1.15	7.39	5.56	224.71	159.75
I9	9 wks	41.3	57.36	17.18	1	42.34	28.56	52.64	54.62	10.8	6.69	5.34	25.59	4.08	1	39.53	1	1.13	1.68	1.68	17.21	1	13.99	19.8	1.18	6.97	1	1	200.29	235.69
I10	12 wks	29.46	14.49	5.73	1	19.63	7.86	21.12	12.89	1.47	1	9.58	9.9	7.15	1	10.72	1	1	1	1	2.41	1	11.11	6.67	1	1	1	1	94.08	175.15
I11	12 wks	56.54	28.89	21.13	1	24.91	5.76	31.09	23.09	1.48	1.29	6.07	10.65	4.01	1	5.53	1	1	1	1	10.69	1	1.31	5.45	7.68	4.32	6.52	1	91.3	195.13
I12	12 wks	36.37	36.76	7.5	1	16.62	3.09	22.27	11.49	1	1	1.92	8.88	1.64	1	32.2	9.85	1	1	6.46	16.11	1.88	1	4.8	1	3.06	21.66	1	125.81	283.22

## Sheet: BALB TNF-αLung
Mice Pools	Group	Rv0287/88	Rv0440	Rv0470	Rv0642	Rv0826	Rv0991	Rv1131	Rv1221	Rv1791	Rv1846	Rv1872	Rv1980	Rv2461	Rv2626	Rv2873	Rv3048	Rv3052	Rv3583	Rv3615	Rv3616	Rv3846	Rv1733	Rv2034	Rv3353	E/C	Rv2029	Ag85B	ConA	PWM
N1	Naïve	1	5.09	1	1	1	1	2.56	1	1	1	1	1.14	1	1	1	1	1	1	1	1	1	1	1	1.39	1	1	1	1	37.2
N2	Naïve	3.3	3.87	1	1	1.86	1.49	1	3.17	1	1	1	1	1	1	1	1	1	1	1	1	1	1	1	1	1	1	1	1	37.5
N3	Naïve	4.67	44.97	1	5.5	10.38	1	12.03	24.93	1	8.32	42.9	34.84	14.52	1	5.48	1	6.48	3.41	6.51	10.68	5.6	3.21	8.9	1	1	3.41	9.47	1	398.21
I1	5 wks	4.92	12.03	1	1	5.83	1	5.71	1.18	1	1.66	1	1	1	1	1	1	1	1	1	1	1	1	1	1	1	1	1	1	38.15
I2	5 wks	1.14	1	1	1	1	1	2.01	2.37	1.59	1	1	1	1	1	1.21	1	1	1	1	1	1	1.09	2.02	1	1	1	1	1	4.8
I3	5 wks	6.84	2.49	1	1	1	1	1	4.48	1.3	1	1	1	1.89	1	1	6.19	2	3.23	1.86	5.26	9.99	5.17	9.13	1	1.78	1	1	6.99	25.53
I4	5 wks	1	250.16	1	8.62	24.19	1	26.39	129.32	26	1	17.77	186.2	195.56	1	1	1	1	1	1	1	2.86	1	1	1	1	1	1	81.28	773.62
I5	5 wks	3.3	169.21	18.05	2.65	31.23	19.11	20.07	100.13	26.16	3.1	27.38	70.55	7.64	6.59	14.48	3.73	35.77	6.29	3.85	35.3	55.91	14.8	18.36	9.65	1	19.62	6.7	43.8	1533.17
I6	5 wks	108	385	31	1	125	12	117	237	8	11	36	319	4.41	1	2.38	1.69	13.79	1	1	1	32.62	1	2.11	1	1	121.03	1	181.69	1532
I7	9 wks	94.69	150.83	13.7	1.26	45.47	1	75.56	64.14	1.92	1	1	30.07	1	1	18.63	1	1	1	1	12.72	5.52	1	3.18	1	3.56	1	9.16	103.66	471.96
I8	9 wks	25.6	82.12	6.48	1	25.99	1	15.46	24.15	1	1	1	8.37	1	1	11.41	1	1	1	1	1	1	1	1	8.4	1	1	1	50.86	361.56
I9	9 wks	44.35	100.47	19.21	1.01	29.51	1.39	32.14	61.62	9.81	1	1	19.37	10.96	1	20.1	7.8	6.22	3.68	1	14.55	13.56	28.95	30.68	2.76	1	1	6.38	69.49	481.7
I10	12 wks	63.25	253.03	1	1	62.36	1	41.02	68.47	1	1	8.68	48.47	29.61	1	1	1	1	1	1	1	1	1	1	1	1	1	20.59	110.28	684.77
I11	12 wks	26.47	252.9	8.95	5.47	64.95	2.05	123.69	98.68	1	3.82	18.28	25.72	1	1	5.41	1	1.52	1	1	5.13	1	7.23	7.52	1	1.16	2.26	1.24	106.61	632.3
I12	12 wks	45.96	290.88	18.66	7.92	99.57	13.19	79.19	101.96	16.29	7.1	42.71	52.97	2.73	2.41	7.48	1	17.16	4.16	1	2.09	1.06	1	1.61	4.16	1	1.19	1.52	29.53	757.46

## Sheet: BALB TNF-αSpleen
Mice Pools	Group	Rv0287/88	Rv0440	Rv0470	Rv0642	Rv0826	Rv0991	Rv1131	Rv1221	Rv1791	Rv1846	Rv1872	Rv1980	Rv2461	Rv2626	Rv2873	Rv3048	Rv3052	Rv3583	Rv3615	Rv3616	Rv3846	Rv1733	Rv2034	Rv3353	E/C	Rv2029	Ag85B	ConA	PWM
N1	Naïve	2.07	67.77	130.05	7.26	274.91	22.69	403.67	236.84	45.21	1.03	23.06	128.86	31.88	1	82.1	1	8	1	1	85.49	1	74.42	5.7	1.76	1	52.36	1	34.57	235.87
N2	Naïve	1	31.01	15.68	6.74	26.4	31.09	123.21	98.7	18.73	2.12	7.04	83.67	15.05	1	19.48	1.58	3.62	1	1	50.86	1.96	38.84	20.12	2.81	1	11.86	1	99.33	209.34
N3	Naïve	5.73	71.11	213.57	2.64	200.81	71.17	80.81	90.29	212.53	18.79	35.89	76.54	192.08	9.7	5.84	3.68	1	1	1	57.44	1	3.8	1	1	1	1	1	17.23	276.37
I1	5 wks	47.43	159.43	230.02	8.85	328.46	45.54	468.76	392.71	101.8	1	30.46	280.33	79.54	1	194.24	1	12.34	1	1	246.8	1	87.77	28.45	1	1	104.46	1	64.2	308.93
I2	5 wks	64.69	138.28	179.55	11.09	163.88	97.57	459.24	671.9	177.61	12.5	60.13	499.62	103.05	1	78.72	1	34.94	1	1	311.99	12.03	111.84	37.46	4.9	1.34	141.31	1.64	188.44	342.04
I3	5 wks	93.4	323.21	281.6	1.22	508	112.42	660.81	676.59	174.07	6.4	66.37	478.02	51.67	1	174.54	1	39.42	1	1	503.01	12.87	157.23	50.42	13.04	18.48	313.41	1	89.3	389.39
I4	5 wks	38	92	58	1	130	9	44	136	10	2	14	81	17	1	8	1	25.24	1	12.29	59.37	15.19	17.02	12.98	1	1	25.11	4.22	83.45	278.98
I5	5 wks	80.57	150.32	362.13	28	467.79	45.09	436.09	507.48	121.56	1	320.99	616.35	170.32	1	101.21	1	102.5	1	1	281.64	1	96.61	92.24	86.01	1	200.22	5.28	91.42	498.94
I6	5 wks	113	201	538	50	530	58	597	496	99	26	221	541	391.47	20.16	220.94	69.65	131.36	1	53.69	299.11	111.36	159.22	90.44	22	22.06	189.11	1	90.69	348.76
I7	9 wks	90.34	146.29	193.02	21.86	215.22	95.37	398.02	280.34	86.61	4.64	24.27	324.71	66.25	1	87.59	2.96	14.74	1	1	281.66	5.46	87.5	33.42	6.27	5.38	50.8	1.11	135.21	349.43
I8	9 wks	89.75	185.18	252.36	22.92	285.86	91.19	501.2	345.74	99.07	9.96	52.95	324.52	87.78	1	169.97	1.07	11.07	1	1	265.66	4.63	60.94	54.47	3.53	1	56.96	2.37	108.76	361.72
I9	9 wks	109.09	212.4	237.21	42.48	296.16	137.75	532.96	410.35	152.05	13.93	53.11	262.4	108.58	1	130.24	1.76	22.57	1	1	500.71	8.55	95.74	50.25	1.53	1	101.18	2.86	126.12	366.51
I10	12 wks	2	185	158	7	443	12	905	569	126	1	85	185	103	1	87	1	982	1	1	221	135	91	1	1	1	66	1	343.47	947.8
I11	12 wks	43.83	81.83	248.83	1	140.83	449.83	250.83	210.83	46.83	154.83	70.83	179.83	67.75	1	54.17	1	1	1	1	64.95	1	26.74	1	1	1	1	8.62	46.29	271.04
I12	12 wks	91.26	89.26	302.26	1	84.26	1	76.26	39.26	1	1	1	56.26	1	60.26	27.26	1	26.26	1	1	40.26	46.26	137.21	83.23	34.75	6.36	285.3	8.77	90.94	332.97

[truncated: 24 more sheets: BL6 IFN-ɣMedLN, BL6 IFN-ɣLung, BL6 IFN-ɣSpleen, BL6 IL-17MedLN, BL6 IL-17Lung, BL6 IL-17Spleen, BL6 TNF-αMedLN, BL6 TNF-αLung, BL6 TNF-αSpleen, C3H IFN-ɣMedLN, C3H IFN-ɣLung, C3H IFN-ɣSpleen, C3H IL-17MedLN, C3H IL-17Lung, C3H IL-17Spleen, C3H TNF-αMedLN, C3H TNF-αLung, C3H TNF-αSpleen, Dunn's Test Figure S1, Kruskal-Wallis Test Fig 1B …]
