# Supplementary material for: In-vivo expressed Mycobacterium tuberculosis antigens recognised in three mouse strains after infection and BCG vaccination
Source: NPJ Vaccines. 2021 Jun 3;6:81. doi: 10.1038/s41541-021-00343-2 (PMC8175414; doi:10.1038/s41541-021-00343-2)
Supplement: Supplementary file 3 — Supplementary Data 2 [file 41541_2021_343_MOESM3_ESM.xlsx]

## Sheet: Experiment details
	Numer of cells per well	H37R CFU	Lower Limit of Detection IFN-ɣ Spleen	Upper Limit of Detection IFN-ɣ Spleen
Naïve 1	300000	nd	1 pg/ml	10.000 pg/ml
Naïve 2	300000	nd	1 pg/ml	10.000 pg/ml
Naïve 3	300000	nd	1 pg/ml	10.000 pg/ml
Naïve 4	300000	nd	1 pg/ml	10.000 pg/ml
Naïve 5	300000	nd	1 pg/ml	10.000 pg/ml
BCG vaccinated 1	300000	nd	1 pg/ml	10.000 pg/ml
BCG vaccinated 2	300000	nd	1 pg/ml	10.000 pg/ml
BCG vaccinated 3	300000	nd	1 pg/ml	10.000 pg/ml
BCG vaccinated 4	300000	nd	1 pg/ml	10.000 pg/ml
BCG vaccinated 5	300000	nd	1 pg/ml	10.000 pg/ml
H37R 6 wks 1	300000	730000	1 pg/ml	10.000 pg/ml
H37R 6 wks 2	300000	850000	1 pg/ml	10.000 pg/ml
H37R 6 wks 3	300000	640000	1 pg/ml	10.000 pg/ml
H37R 6 wks 4	300000	710000	1 pg/ml	10.000 pg/ml
H37R 6 wks 5	300000	690000	1 pg/ml	10.000 pg/ml
H37R 6 wks 6	300000	660000	1 pg/ml	10.000 pg/ml
H37R 6 wks 7	300000	780000	1 pg/ml	10.000 pg/ml
H37R 6 wks 8	300000	830000	1 pg/ml	10.000 pg/ml
H37R 6 wks 9	300000	860000	1 pg/ml	10.000 pg/ml
H37R 6 wks 10	300000	730000	1 pg/ml	10.000 pg/ml

## Sheet: C3H IFN-ɣSpleen
Group	HPV16E6	ConA	Ag85B	E/C	Rv2034	Rv1733	PPD	BCGbub	MTBlys	Rv0287/88	Rv0440	Rv0470	Rv0826	Rv0991	Rv1131	Rv1221	Rv1791	Rv1846	Rv1980	Rv2873	Rv3052	Rv3615	Rv3616
Naïve	1	9299.62	1	1	1	1	1	1	6.07	1	1	1	941.82	1	1	1	1	1	1	1	1	1	1
Naïve	1	10000	1	1	1	326.59	1	777.7	945.57	1	1	194.25	1207.01	1	1	1	1	1	1	155.73	1	1	438.73
Naïve	1	10000	1	1	119.16	80.78	1	226.77	740.54	382.72	20.07	785.4	2686.42	1	1	129.44	1	1	1	1	176.94	1	54.09
Naïve	1	10000	1	1	1	1	1	1	1	1	1	1	70.38	1	1	1	1	1	1	1	1	1	1
Naïve	1	9181.02	1	1	1	1	1	1	1	1	1	1	1	1	1	1	1	1	1	1	1	1	1
BCG vaccinated	307.01	9571.09	1027.91	824.11	2253.99	1182.48	3946.5	1584.26	3075.75	3503.59	4921.62	4896.81	9571.09	190.97	1277.53	1730.34	479.99	2166.23	6924.82	958.8	809.38	1	1658.89
BCG vaccinated	1	7507.3	1	1	1	321.68	274.2	170.84	602.17	1	88.66	440.18	2598.22	1	1	1	1	1	1	1	1	1	1
BCG vaccinated	80.83	4483.33	1	1	83.91	34.17	139.17	52.38	767.61	1	1	111.17	503.23	1	1	1	22.1	1	1	39.22	1	3.86	1206.77
BCG vaccinated	1	9815.36	103.82	2.96	2380.95	3217.2	9815.36	6136.96	9815.36	1207.93	444.75	5939.46	4755.57	169.23	2675.14	1518.98	1958.16	322.18	3452.49	713.9	229.1	307.29	6653.56
BCG vaccinated	52.16	9933.53	1	1	207.29	726.63	521.8	23.87	477.69	1	1	728.58	424.1	49.02	1	1	1	1	133.32	1	1	1	269.7
H37R 6 wks	4040.05	9893.13	444.93	9058.97	922.1	3785.55	9893.13	3858.88	9893.13	4845.03	9893.13	7596.55	9893.13	1	1770.6	8310.83	1850.44	2007.87	6191.2	1413.83	7942.03	3791.13	9893.13
H37R 6 wks	118.55	9981.51	2679.06	1056.27	283.69	340.65	1931.07	101.76	6676.82	996	114.34	1223.41	781.48	1	318.92	97.59	405.55	1	4053	1	1196.66	1	1358.95
H37R 6 wks	538.02	9865.81	327.26	2458.42	1041.92	1093.04	5661.2	1516.1	9865.81	2147.11	1579.76	2709.63	2315.85	1	2220.14	1198.3	362.88	186.77	3185.31	211.95	2982.31	12.92	5527.08
H37R 6 wks	1	9880.83	1	1.41	1	2.81	354.24	39.17	5680.4	1	1	457.34	1	1	1	1	74	1	1	1	1	1	504.12
H37R 6 wks	1	9824.25	1	299.2	1	289.05	1882.23	1293.67	9824.25	660.64	844.61	2366.22	689.99	1	811.38	543.68	431.08	1	717.98	108.86	773.2	833.48	4570.33
H37R 6 wks	271.42	9861.43	1187.24	1087.76	1466.18	1591.32	3392.43	1232.43	5945.15	3805.57	1811.28	4899.68	3314.84	492.8	3662	3826.59	1214.28	953.19	5834.51	2013.25	3727.89	1180.51	9397.66
H37R 6 wks	363.93	9813.77	1597.6	1719.25	2337	1818.86	4875.1	2355.78	9813.77	3309.35	1357.55	6670.45	1732.19	1	2831.08	2428.77	1239.06	365.82	2454.54	1610.07	1345.98	311.25	5571.03
H37R 6 wks	57.76	10000	1	661.77	213.54	826.15	1429.54	100.4	3619.28	635.33	1	268.03	146.99	1	1	1	366.1	28.32	799.89	1	1	12.8	748.15
H37R 6 wks	124.26	9817.2	646.37	834.46	74.78	822.7	1607.87	1309.14	5567.68	1311.23	172.83	3044.13	1408.09	1	677.76	2497.76	332.24	1	3833.68	355.32	818.77	212.22	2934.88
H37R 6 wks	1256.1	9802.86	601.94	5097.14	3915.48	3513.69	5295.48	1930.21	7687.06	2101.64	2783.53	2945.99	1841.05	1	673.84	2121.89	443.1	869.27	2441.36	67.26	1056.34	1	3939.65

## Sheet: Kruskal-Wallis Test Figure 2
Independent-Samples Kruskal-Wallis Test
	Sig.	Naïve vs BCG	Naïve vs Mtb	BCG vs Mtb	Median>500pg/ml
HPV16E6	0.017483	0.197425	0.00487976	0.184659	no		****	<0,0001
Ag85B	0.0416419	0.319897	0.0136632	0.187688	yes		***	<0,001
E/C	0.00116835	0.439437	0.000725653	0.0128844	yes		**	<0,01
Rv1733	0.0193289	0.0539571	0.005	0.577986	yes		*	<0,05
PPD	0.00305378	0.0272298	0.000700474	0.401147	yes
MTBlys	0.00253191	0.239438	0.000855433	0.0481745	yes
Rv0287/88	0.0204538	0.333829	0.007	0,115	yes
Rv0440	0.044977	0.185	0.0128844	0.33881	yes
Rv0470	0.0159293	0.0772981	0.00404837	0.404003	yes
Rv1131	0.0352035	0.208946	0.0101127	0.262242	yes
Rv1221	0.0454193	0.466294	0.0181816	0.128341	yes
Rv1791	0.0084351	0.0805228	0.00200089	0.283686	no
Rv1980	0.0170335	0.0921138	0.00432251	0.363512	yes
Rv3052	0.0150365	0.614008	0.00877398	0.0415148	yes
Rv3615	0.0362507	0.349191	0.0124271	0.155959	no
Rv3616	0.00579019	0.119714	0.00141945	0.163323	yes

## Sheet: Mann-Whit Benj.- HochFig 2
	Independent-Samples Kruskal-Wallis Test (no correction)
	Sig.	Naïve vs BCG	Mann-Whitney Benj.-Hoch.	Naïve vs Mtb	Mann-Whitney Benj.-Hoch.	BCG vs Mtb	Mann-Whitney Benj.-Hoch.	Median>500pg/ml
Ag85B	0.0416419	0.319897	0.444444	0.0136632	0.0378695	0.187688	0.444919	yes		****	<0,0001
E/C	0.00116835	0.439437	0.444444	0.000725653	0.0030636	0.0128844	0.183816	yes		***	<0,001
HPV16E6	0.017483	0.197425	0.348485	0.00487976	0.0257621	0.184659	0.387546	no		**	<0,01
MTBlys	0.00253191	0.239438	0.348485	0.000855433	0.0030636	0.0481745	0.278277	yes		*	<0,05
PPD	0.00305378	0.0272298	0.18254	0.000700474	0.0030636	0.401147	0.553491	yes
Rv0287/88	0.0204538	0.333829	0.444444	0.007	0.011063	0,115	0.387546	yes
Rv0440	0.044977	0.185	0.348485	0.0128844	0.0276903	0.33881	0.553491	yes
Rv0470	0.0159293	0.0772981	0.348485	0.00404837	0.010212	0.404003	0.594699	yes
Rv1131	0.0352035	0.208946	0.444444	0.0101127	0.0257621	0.262242	0.553491	yes
Rv1221	0.0454193	0.466294	0.444444	0.0181816	0.0339868	0.128341	0.387546	yes
Rv1733	0.0193289	0.0539571	0.348485	0.005	0.011063	0.577986	0.683183	yes
Rv1791	0.0084351	0.0805228	0.348485	0.00200089	0.0030636	0.283686	0.553491	no
Rv1980	0.0170335	0.0921138	0.348485	0.00432251	0.0109414	0.363512	0.594699	yes
Rv3052	0.0150365	0.614008	0.444444	0.00877398	0.0276903	0.0415148	0.278277	yes
Rv3615	0.0362507	0.349191	0.444444	0.0124271	0.0378695	0.155959	0.387546	no
Rv3616	0.00579019	0.119714	0.348485	0.00141945	0.0030636	0.163323	0.387546	yes
